# Supplementary material for: Antimicrobial Evaluation of Various Honey Types against Carbapenemase-Producing Gram-Negative Clinical Isolates
Source: Antibiotics (Basel). 2022 Mar 21;11(3):422. doi: 10.3390/antibiotics11030422 (PMC8944737; doi:10.3390/antibiotics11030422)
Supplement: Supplementary file 1 [file antibiotics-11-00422-s001.zip]

Archive with 1 entries (1 files):
- antibiotics-1618395-supplementary.pdf
